# Supplementary material for: Higher Estimated Net Endogenous Acid Production May Be Associated with Increased Prevalence of Nonalcoholic Fatty Liver Disease in Chinese Adults in Hong Kong
Source: PLoS One. 2015 Apr 23;10(4):e0122406. doi: 10.1371/journal.pone.0122406 (PMC4407987; doi:10.1371/journal.pone.0122406)
Supplement: S1 File — (XLS) [file pone.0122406.s001.XLS]

## Sheet: Sheet1
Dietary Questionnaire -- 飲食習慣問卷
Study Number 被訪者編號:			Name 姓名 :	______________________
Sex 性別: M男 / F女 Age 年齡:			Phone No 聯絡電話:
Date of Interview 調查日期:
Are you on special diet? N / Y		Reason : DM / Renal /	Hypertension / Weight Reducing / _________
你現在是否進食任何特別餐? 否/ 是		原因 :糖尿病 / 腎病 /	血壓高 / 減肥 / _____________
Are you vegetarian? Y 是/ N否		How many meals	per day?	______________
你是否素食者?		每天吃多少餐正餐?
Have you change your diet habbit in the past 5 years(eg. more / less meat, fast-food or vegetables)?
最近五年有否改變你的飲食習慣(例如: 吃多了 / 少了肉，快餐，或蔬菜)?
有 Y / 請列明 Please explain: _________________________
否 N
Please put a `tick' before foods that you have consumed over last week.
Then write down the portion and frequency over a week in the space provided
請在過去一星期進食過的食物之前面畫上`剔 \/'
然後寫上每次進食份量及每星期進食次數 (請寫上數字於空格內)
							Researcher only
Code 編號	Food Item 食物品種	Portion Size 參考份量	No of portion 每次多少份	Times /Week 每星期多少次			此欄不用填寫
1	Grain / Cereal 糧穀類
1001	Cooked rice 米飯	1 bowl(碗)=200g (克)					_________
1002	Soft rice 稀飯	1 bowl(碗)=200g (克)					_________
1003	Congee 清粥	1 bowl(碗)=200g (克)					_________
1004	Mixed Rice Congee, sweetened 甜豆粥	1 bowl(碗)=200g (克)					_________
1005	Wheat noodle 麵 / 烏冬	1 bowl(碗)=200g (克)					_________
1006	Instant noodle 即食麵	1 bowl(碗)=200g (克)					_________
1007	Flattened rice noodle 米粉 / 河粉	1 bowl(碗)=200g (克)					_________
1008	Macaroni 通心粉	1 bowl(碗)=100g (克)					_________
1009	Spaghetti 意大利粉	1 plate(碟)=100g (克)					_________
1010	Porridge 麥片	1 bowl(碗)=200g (克)					_________
1011	Cornflakes 粟米片	1 box(盒)=25g (克)					_________
1012	Frosties 香甜粟米片	1 box(盒)=25g (克)					_________
1013	Mann-Tau 饅頭	1 piece(件)=50g (克)					_________
1014	Plain roll 咸包	1 piece(件)=70g (克)					_________
1015	Bread 片裝麵包	1 piece(件)=50g (克)					_________
1016	Whole wheat bread 全麥麵包	1 piece(件)=40g (克)					_________
1017	Sweet roll 甜包	1 piece(件)=70g (克)					_________
1018	Kebab 地中海式風味麵包	1 piece(件)=100g (克)					_________
1019	Bread- French 法國包	1 piece(件)=100g (克)					_________
1020	Croissant 牛角包	1 piece(件)=57g (克)					_________
1021	Muffin 烘鬆餅	1piece(件)=40g(克)					_________
1022	Others 其他						_________
2	Vegetables / Nuts 蔬菜類 ＼硬果類
Do you have one or more type(s) of vegetables each meal? 你是否每餐進食一種或以上蔬菜? Y 是/ N 否							_________
2001	Chinese flowering cabbage 菜心	1 plate(碟)=100g (克)					_________
2002	Chinese white cabbage 白菜	1 plate(碟)=100g (克)					_________
2003	Chinese kale 芥蘭	1 plate(碟)=100g (克)					_________
2004	Broccoli 西蘭花	1 plate(碟)=50g (克)					_________
2005	Lettuce 生菜	1 plate(碟)=100g (克)					_________
2006	Chinese spinach 莧菜	1 plate(碟)=100g (克)					_________
2007	Chinese Chives 韭菜	1 plate(碟)=100g (克)					_________
Code 編號	Food Item 食物品種	Portion Size 參考份量	No of portion 每次多少份	Times /Week 每星期多少次			此欄不用填寫
2008	Cabbage 椰菜	1 plate(碟)=100g (克)					_________
2009	Brussels Sprouts 椰菜仔	1 plate(碟)=100g (克)					_________
2010	Celery Cabbage 黃芽白	1 plate(碟)=100g (克)					_________
2011	Watercress 西洋菜	1 plate(碟)=100g (克)					_________
2012	Water spanish 通菜	1 plate(碟)=100g (克)					_________
2013	Asparagus 蘆荀	1 portion(份)=50g(克)					_________
2014	Celery 西芹	1 portion(份)=50g(克)					_________
2015	Spinach 波菜	1 plate(碟)=100g (克)					_________
2016	Cauliflower 椰菜花	1 portion(份)=50g(克)					_________
2017	Pea shoot 豆苗	1 plate(碟)=100g (克)					_________
2018	Mustard Green 芥菜	1 plate(碟)=100g (克)					_________
2019	Hairy melon / Squash 節瓜	1 portion(份)=100g(克)					_________
2020	Cucumber 青瓜	1 portion(份)=100g(克)					_________
2021	Bitter cucumber 苦瓜 / 佛掌瓜	1 portion(份)=100g(克)					_________
2022	Winter melon 冬瓜	1 portion(份)=100g(克)					_________
2054	Angled loofah 絲瓜	1 portion(份)=100g(克)					_________
2055	Egg plant 茄子 / 矮瓜	1 portion(份)=100g(克)					_________
2053	Pumpkin 南瓜	1 portion(份)=100g(克)					_________
2039	Onion 洋荵	1 portion(份)=50g(克)					_________
2040	Carrots 紅籮蔔	1 portion(份)=50g(克)					_________
2041	Turnips, Green 青籮蔔	1 portion(份)=50g(克)					_________
2042	Radish 沙葛	1 portion(份)=50g(克)					_________
2043	Sweet potato 蕃薯	1 portion(份)=50g(克)					_________
2044	Potato (baked/ boiled) 馬鈴薯 (焗/烚)	1 portion(份)=50g(克)					_________
2045	Water chestnut 馬蹄	7 pieces(粒)=50g(克)					_________
2046	Lotus root 蓮藕	1 portion(份)=50g(克)					_________
2047	Bamboo shoot 竹荀	1 portion(份)=50g(克)					_________
2048	Tomatoes 蕃茄	1 portion(份)=100g(克)					_________
2049	Red pepper / Red capsicum 紅椒	1 portion(份)=100g(克)					_________
2050	Green pepper / Green Capsicum 青椒	1 portion(份)=100g(克)					_________
2051	Sweet corn 新鮮粟米	1 portion(份)=50g(克)					_________
2052	Canned sweet corn 粟米粒	1 portion(份)=50g(克)					_________
2053	Fresh soybean 鮮黃豆	1 portion(份)=50g(克)					_________
2054	Tofu 豆腐	1 cube(磚)=300g(克)					_________
2055	Tofu sheet 腐竹	1 portion(份)=50g(克)					_________
2056	Fried Tofu 油炸豆腐	2 piecs(件)=120g(克)					_________
2057	Tofu-pop 豆腐泡	3 piecs(件)=50g(克)					_________
2058	Tofu-skin 腐皮	1 portion(份)=50g(克)					_________
2059	Wheat gluten 麵筋	1 portion(份)=50g(克)					_________
2060	Vegetarian chicken 齋雞	3 piecs(件)=50g(克)					_________
2061	Mungbean thread 粉絲	1 portion(份)=10g(克)					_________
2062	Sprout mungbean 綠荳芽	1 plate(碟)=100g (克)					_________
2063	Soybean Sprout 黃荳芽	1 plate(碟)=100g (克)					_________
2064	Soybean in tomato sauce 焗茄豆	1 portion(份)=50g(克)					_________
2065	Kidney Bean, Red 紅腰豆	1 portion(份)=50g(克)					_________
2066	Red bean 紅豆	1 portion(份)=25g(克)					_________
2067	Brow bean 眉豆	1 portion(份)=50g(克)					_________
2068	Lentils 扁豆	1 portion(份)=50g(克)					_________
2069	Snap bean 四季豆	1 plate(碟)=100g (克)					_________
2070	Snow peas 荷蘭豆	1 plate(碟)=100g (克)					_________
2071	Peas 青豆	1 portion(份)=50g(克)					_________
2072	Broad bean 蠶豆	1 portion(份)=50g(克)					_________
2073	String bean 豆角	1 portion(份)=50g(克)					_________
2074	Fresh mushrooms 新鮮菇類	10 pieces(隻)=100g(克)					_________
2075	Dried mushrooms 乾冬菇 / 香菇	12 pieces(隻)=25g(克)					_________
2076	Canned mushrooms 罐頭菇類 (草菇)	8 pieces(隻)=100g(克)					_________
2077	White fungus 白木耳 / 雲耳 / 雪耳(乾)	1 portion(份)=10g(克)					_________
2078	Wood fungus 木耳 (乾)	1 portion(份)=10g(克)					_________
2079	Black moss 髮菜 (乾)	1 portion(份)=10g(克)					_________
2080	Preserved radish 炸菜	6 slices(片)=50g(克)					_________
Code 編號	Food Item 食物品種	Portion Size 參考份量	No of portion 每次多少份	Times /Week 每星期多少次			此欄不用填寫
2081	others 其他						_________
3	Fruits (Fresh & Dried) 水果類 (新鮮和 乾水果)		7
Do you have one or more fruit everyday? 你是否每天進食一個或以上水果?				Y 是/ N 否			_________
3001	Orange 橙	1 piece(個)=150g(克)					_________
3002	Grape fruit 西柚	1 piece(個)=200g(克)					_________
3003	Apple 蘋果	1 piece(個)=150g(克)					_________
3004	Pear 梨	1 piece(個)=180g(克)					_________
3005	Banana 香蕉	1 piece(隻)=200g(克)					_________
3006	Strawberry 士多啤梨	4 pieces(粒)=100g(克)					_________
3007	Honeydew melon 蜜瓜	1 portion(份)=100g(克)					_________
3008	Watermelon 西瓜	1 portion(份)=100g(克)					_________
3009	Peach 桃	1 piece(個)=200g(克)					_________
3010	Prune 西梅	2 pieces(個)=100g(克)					_________
3011	Mango 芒果	1 piece(個)=200g(克)					_________
3012	Apricot 杏	1 piece(個)=35g(克)					_________
3013	Grapes 提子	10 pieces(粒)=100g(克)					_________
3014	Papaya 木瓜	1 small Pc(小個)=400g(克)					_________
3015	Lychee 荔枝	10 pieces(粒)=100g(克)					_________
3016	Logan 龍眼	10 pieces(粒)=30g(克)					_________
3017	Pineapple 菠蘿	1 plice(片)=100g(克)					_________
3018	Fruit cocktail 糖漿雜果	1 portion(份)=100g(克)					_________
3019	Lemon 檸檬	1 piece(個)=100g(克)					_________
3020	Pomelo 柚子	1 slice(片)=70g(克)					_________
3021	Cherry 車厘子	10 pieces(粒)=100g(克)					_________
3022	Persimmon 柿	1 piece(個)=100g(克)					_________
3023	Kiwifruit 奇異果	1 piece(個)=75g(克)					_________
3024	Avocado 牛油果	1 med(個) =170g(克)					_________
3025	Raspbarries 紅草莓	1cup (杯)=123g(克)					_________
3026	Bluebarries 藍草莓	1cup (杯)=145g(克)					_________
3027	Dried apricot 乾果 (杏/蘋果)	10 pieces(粒)=20g(克)					_________
3028	Dried raisins 葡萄乾	1small box(盒)=40g(克)					_________
3029	Dried date 紅黑棗	15 pieces(粒)=20g(克)					_________
3030	Others 其他						_________
4 (1)	Meats 肉類
Do you have one or more type(s) of meat each meal? 你是否每餐進食一種或以上肉類?				Y 是/ N 否			_________
4-1001	Lean pork 瘦叉燒＼ 炒瘦肉	6 slices(片)=50g(克)					_________
4-1002	Lean & fat pork 叉燒 ＼半肥廋	5 slices(片)=50g(克					_________
4-1003	Lean sparerib廋排骨	4 pieces(件)=50g(克)					_________
4-1004	Lean & fat sparerib 半肥廋排骨 五花肉	4 pieces(件)=50g(克)					_________
4-1005	Lean roasted pork 瘦燒肉	2 pieces(件)=50g(克)					_________
4-1006	24% fat roast pork燒肉，含24%脂肪	2 pieces(件)=50g(克)					_________
4-1007	Porkchop煎豬扒	1 piece(件)=100g(克)					_________
4-1008	Fried steak炒牛肉	6 slices(片)=50g(克)					_________
4-1009	Fried steak煎牛扒	1 piece(件)=100g(克)					_________
4-1010	Ox belly牛腩	4 pieces(件)=50g(克)					_________
4-1011	Ox tongue牛舌	6 slices(片)=50g(克)					_________
4-1012	Turkey 火雞	1 portion(份)=100g(克)					_________
4-1013	Chicken with skin雞，有皮	1 portion(份)=100g(克)					_________
4-1014	Chicken without skin雞，無皮	1 portion(份)=100g(克)					_________
4-1015	Chicken meat炒雞柳	6 slices(片)=50g(克)					_________
4-1016	Chicken mid-wing雞翼, 中段	1 sliece(隻)=30g(克)					_________
4-1017	Chick wing quarter雞翼, 全隻	1 piece(隻)=100g(克)					_________
4-1018	Chicken leg quarter雞脾	1 piece(隻)=100g(克)					_________
4-1019	Roast goose with skin 燒鵝, 有皮	1 portion(份)=100g(克)					_________
4-1020	Roast goose without skin 燒鵝, 無皮	1 portion(份)=100g(克)					_________
4-1021	Roast duck with skin 鴨, 有皮	1 portion(份)=100g(克)					_________
4-1022	Roast duck without skin 鴨, 無皮	1 portion(份)=100g(克)					_________
4-1023	Lamb 羊肉	6 slices(片)=50g(克)					_________
4-1024	Roast pigeon 乳鴿	1/4 portion(份)=50g(克)					_________
4-1025	Chicken liver 雞肝	6 slices(片)=50g(克)					_________
Code 編號	Food Item 食物品種	Portion Size 參考份量	No of portion 每次多少份	Times /Week 每星期多少次			此欄不用填寫
4-1026	Chicken heart 雞心	6 slices(片)=50g(克)					_________
4-1026	Chicken kidney 雞腎	6 slices(片)=50g(克)					_________
4-1027	Pig liver 豬肝	6 slices(片)=50g(克)					_________
4-1028	Pig heart 豬心	6 slices(片)=50g(克)					_________
4-1029	Pig kidney 豬腰	6 slices(片)=50g(克)					_________
4-1030	Beef oval 牛什	6 slices(片)=50g(克)					_________
4-1031	Fried sausage 煎腸仔	1 roll(條)=50g(克)					_________
4-1032	Big red sausage 大紅腸	6 slices(片)=50g(克)					_________
4-1033	Chinese sausage 中國臘腸	1 roll(條)=30g(克）					_________
4-1034	Liver sausage 中國潤腸	1 roll(條)=30g(克）					_________
4-1035	Preserved duck 腊鴨脾	1 portion(份)=50g(克)					_________
4-1036	Preserved pork 腊肉	1 portion(份)=25g(克)					_________
4-1037	Ham 火腿	2 slices(片)=50g(克)					_________
4-1038	Luncheon meat 午餐肉	2 pieces(件)=50g(克)					_________
4-1039	Bacon 煙肉	1 piece(件)=7g(克)					_________
4-1040	Hamburger 漢堡扒	1 piece(件)=70g(克)					_________
4-1041	salami 沙樂美	4 slices(片)=25g(克)					_________
4-1042	Others 其他						_________
4 (2)	Fish 魚類
4-2001	Grass fish 鯇魚＼烏頭	1 portion(份)=200g(克)					_________
4-2002	Big head fish 大頭魚	1 portion(份)=100g(克)					_________
4-2003	Mud carp dace fish 鯪魚＼土鯪魚	1 portion(份)=100g(克)					_________
4-2004	Eel 黃鱔	10 slices(片)=50g(克)					_________
4-2005	Japanese eel 白鱔， 鰻魚， 海鰻	10 slices(片)=50g(克)					_________
4-2006	Blace 淡水鱸魚	1 portion(份)=200g(克)					_________
4-2007	Golden thread fish 紅衫魚＼馬頭	1 portion(份)=100g(克)					_________
4-2008	Snakehead fish 生魚	10 slices(片)=50g(克)					_________
4-2009	Carp 鯉魚	1 portion(份)=100g(克)					_________
4-2010	Cat fish 塘虱	1 portion(份)=100g(克)					_________
4-2011	Garouper 石班	1 portion(份)=100g(克)					_________
4-2012	Mackerel 馬鮫魚	1 portion(份)=100g(克)					_________
4-2013	Ribbon fish 帶魚	1 portion(份)=100g(克)					_________
4-2014	Big eye fish 大眼魚	1 portion(份)=100g(克)					_________
4-2015	Squid 魷魚	7 slices(片)=50g(克)					_________
4-2016	Oyster 生蠔	6 slices(片)=50g(克)					_________
4-2017	Dried oyster 蠔豉	10 slices(片)=50g(克)					_________
4-2018	Prawns 蝦	1 portion(份)=25g(克)					_________
4-2019	Crab 蟹	1 portion(份)=50g(克)					_________
4-2020	Lobster 龍蝦	1 portion(份)=50g(克)					_________
4-2021	Scallops 帶子＼瑤柱	3 pieces(粒)=20g(克)					_________
4-2022	Sea cucumber 海參〈乾〉	1 portion(份)=5g(克)					_________
4-2023	Fish ball 魚丸	5 pieces(粒)=100g(克)					_________
4-2024	Fish cake 魚片	4 slices(片)=50g(克)					_________
4-2025	Ink fish 墨魚	7 slices(片)=50g(克)					_________
4-2026	Mud carp ball 鯪魚球	2 pieces(粒)=50g(克)					_________
4-2027	Sardines 沙丁魚， 罐頭魚	1 portion(份)=50g(克)					_________
4-2028	Fried dace 豆豉鯪魚， 罐頭魚	1 portion(份)=50g(克)					_________
4-2029	Tuna fish 吞拿魚	1/3 can (罐)=50g(克)					_________
4-2030	Salted fish 咸魚	1 slice(片)=5g(克)					_________
4-2031	Jelly fish 海哲	1 portion(份)=50g(克)					_________
4-2032	Salmon (Smoked) 煙三文魚	5 slices(片)=100g(克)					_________
4-2033	Salmon (Raw) 三文魚魚生	5 slices(片)=100g(克)					_________
4-2034	Fish Fillet 魚手指(炸)	1 portion (份)=50g(克)					_________
4-2035	Flatfish Fillet (Sole) 龍利柳	1 portion (份)=100g(克)					_________
4-2036	Cod Fish 敏魚 / 銀鱈魚	1 portion (份)=100g(克)					_________
4-2037	Others 其他						_________
4 (3)	Egg 蛋類
4-3001	Boiled egg 煲熟雞蛋	1 piece(隻)=50g(克)					_________
4-3002	Fried egg 煎雞蛋＼炒雞蛋	1 piece(隻)=50g(克)					_________
4-3003	Limed duck egg 皮蛋	1 piece(隻)=50g(克)					_________
Code 編號	Food Item 食物品種	Portion Size 參考份量	No of portion 每次多少份	Times /Week 每星期多少次			此欄不用填寫
4-3004	Salted duck egg 咸蛋	1 piece(隻)=50g(克)					_________
4-3005	Quail egg 鵪鶉蛋	1 piece(隻)=10g(克)					_________
4-3006	Egg white 蛋白	1 piece(隻)=35g(克)					_________
4-3007	Egg yolk 蛋黃	1 piece(隻)=15g(克)					_________
4-3008	Others 其他						_________
4 (4)	Milk & Drink 奶類＼飲類
4-4001	Cheese 芝士	1 slice (片)=20g(克)					_________
4-4002	Cow milk 全脂牛奶	1 glass(杯)=250ml(毫升)					_________
4-4003	Skim milk 脫脂奶	1 glass(杯)=250ml(毫升)					_________
4-4004	Chocolate milk 朱古力奶＼香味妙奶	1 glass(杯)=250ml(毫升)					_________
4-4005	Dried whole milk 全脂奶粉	1 Tbs (湯匙)=7g(克)					_________
4-4006	Dried skimmed milk 脫脂奶粉	1 Tbs (湯匙)=7g(克)					_________
4-4007	Sweetened condensed milk 煉奶	1 Tbs (湯匙)=20g(克)					_________
4-4008	Evaporated milk 花奶	1 Tbs (湯匙)=15g(克)					_________
4-4009	Yogurt 全脂酸乳酪	1 pack(包)=150g(克)					_________
4-4010	Low fat yogurt 低脂酸乳酪	1 pack(包)=150g(克)					_________
4-4011	Ice cream 1 雪糕	1 cup(杯)=150ml(毫升)					_________
4-4012	Ice cream 2 雪糕甜筒	1 cup(杯)=120ml(毫升)					_________
4-4013	Ice cream 3 脆皮	1 piece(個)=60ml(毫升)					_________
4-4014	Milk shake 奶昔	1 cup(杯)=300ml(毫升)					_________
4-4015	Mayonnaise 白汁沙律醬	1 Tbs (湯匙)=15g(克)					_________
4-4016	Chocolate drinks 朱古力飲料	1 Tbs (湯匙)=5g(克)					_________
4-4017	Horlick 好立克	1 Tbs (湯匙)=5g(克)					_________
4-4018	Ovaltine 阿華田	1 Tbs (湯匙)=5g(克)					_________
4-4019	Coca-cola可口可樂	1 glass(杯)=250ml(毫升)					_________
4-4020	Sprite 雪壁	1 glass(杯)=250ml(毫升)					_________
4-4021	Vitasoy 維他奶	1 box(盒)=250ml(毫升)					_________
4-4022	Soy drink 豆漿	1 glass(杯)=250ml(毫升)					_________
4-4023	Fresh fruit juice 新鮮果汁	1 glass(杯)=250ml(毫升)					_________
4-4024	Squash 罐頭盒裝果汁	1 box(盒)=250ml(毫升)					_________
4-4025	Chrysanthemum team 菊花＼清涼茶	1 box(盒)=250ml(毫升)					_________
4-4027	Chinese tea 中國茶(紅茶)	1 cup(杯)=250ml(毫升)					_________
4-4028	Green tea 中國茶(綠茶)	1 cup(杯)=250ml(毫升)					_________
4-4029	Ginseng tea 人參茶	1 cup(杯)=250ml(毫升)					_________
4-4030	Tea (Lipton) 西 茶 ( Black / White)	1 cup(杯)=250ml(毫升)					_________
4-4031	Coffee 咖 啡	1 cup(杯)=250ml(毫升)					_________
4-4032	Wine 甜酒	1 cup(杯)=250ml(毫升)					_________
4-4033	Spirit 烈酒	1 cup(杯)=250ml(毫升)					_________
4-4034	Beer 啤酒	1 cup(杯)=250ml(毫升)					_________
4-4035	Mineral water 礦泉水	1 cup(杯)=250ml(毫升)					_________
4-4036	Plain water 清水	1 cup(杯)=250ml(毫升)					_________
4-4037	Others 其他						_________
5	Dim Sum / Snack 點心＼零食類
5001	Wan tonne 雲吞＼水餃	1 piece(隻)=20g(克)					_________
5002	Barbecue pork bun 叉燒包	1 piece(個)=75g(克)					_________
5003	Egg yolk & lotus seed bun 奶黃包＼蓮蓉包	1 piece(個)=40g(克)					_________
5004	Steamed dim sum 燒賣＼蝦餃＼粉果	1 piece(個)=20g(克)					_________
5005	Deep fried dim sum 春卷＼咸水角	1 piece(個)=35g(克)					_________
5006	Steamed cheung fan 腸粉	1 roll(條)=60g(克)					_________
5007	Chinese turnip pudding 籮蔔糕	1 piece(個)=40g(克)					_________
5008	Chicken paw 鳳爪	1 plate (碟)=100g(克)					_________
5009	Sticky rice dumpling 糯米雞	1 piece(個)=275g(克)					_________
5010	Malay pudding 馬來布甸	1 piece(個)=120g(克)					_________
5011	Yau-char-kwai 油炸鬼＼油條	1 roll(條)=70g(克)					_________
5012	Pizza 意大利薄餅	1 piece(個)=100g(克)					_________
5013	Hot Dog 熱狗	1 piece(個)=140g(克)					_________
5014	Hamburger - MacDonald 漢堡包	1 piece(個)=100g(克)					_________
5015	Filet-O-fish - MacDonald 魚柳包	1 piece(個)=140g(克)					_________
5016	Chicken McNuggets - MacDonald 麥樂雞	1 piece(個)=20g(克)					_________
5017	Hash brown 薯餅	1 piece(個)=50g(克)					_________
Code 編號	Food Item 食物品種	Portion Size 參考份量	No of portion 每次多少份	Times /Week 每星期多少次			此欄不用填寫
5018	Pork pie 豬肉批＼雞批	1 piece(個)=100g(克)					_________
5019	Apple pie 蘋果批	1 piece(個)=100g(克)					_________
5020	Dry beef＼beef jerky 牛肉乾	3 slices(片)=100g(克)					_________
5021	Pork stick 豬肉乾	3 slices(片)=100g(克)					_________
5022	Beef floss 牛肉鬆	1 pack(份)=25g(克)					_________
5023	Pork floss 豬肉鬆	1 pack(份)=25g(克)					_________
5024	Squid thread 魷魚絲	1 pack(份)=20g(克)					_________
5025	Red bean tong sui 糖水＼杏仁豆腐	1 bowl(碗)=200g(克)					_________
5026	Cream crackers 咸餅乾 （克力架）	3 pieces(片)=25g(克)					_________
5027	Semi-sweet biscuit 甜餅乾	2 pieces(片)=20g(克)					_________
5028	Chocolate coated biscuit 朱古力餅乾	3 pieces(片)=45g(克)					_________
5029	Cookies 曲奇餅	3 pieces(片)=45g(克)					_________
5030	Finger biscuit 百力滋	1 box(盒) = 80g (克)					_________
5031	Walnut short cake 合桃酥	1 piece(個)=150g(克)					_________
5032	Milk pudding 牛奶布甸	1 cup(杯)=120g(克)					_________
5033	Egg tart 蛋撻	1 piece(個)=60g(克)					_________
5034	Potato chips 炸薯條	1 portion(份)=100g(克)					_________
5035	Potato crisps 炸薯片	1 `s' pack(小份)=35g(克)					_________
5036	Pop corn 爆谷	1 Cup(杯) = 9g(克)					_________
5037	French Toast 西多士	1 portion(份)=150(克)					_________
5038	Spongy cake 軟蛋糕	1 piece(個)=70g(克)					_________
5039	Madeira cake 牛油蛋糕	1 slice(片)=80g(克)					_________
5040	Fruit/ Cereals Bar 果吧/ 纖麥吧	1 piece(個)=40(克)					_________
5041	Chocolate 1 朱古力 （吉百利）	1 piece(片)=8g(克)					_________
5042	Chocolate 2 朱古力 （金莎）	1 piece(片)=12g(克)					_________
5043	Candy 糖果	2 pieces(片)=10g(克)					_________
5044	Honey 蜜糖	1 Tbs (湯匙)=20g(克)					_________
5045	Jam 果醬	1 Tbs (湯匙)=20g(克)					_________
5046	Peanut butter 花生醬	1 Tbs (湯匙)=15g(克)					_________
5047	Syrup 糖醬	1 Tbs (湯匙)=20g(克)					_________
5048	White sugar 白糖	1 Tbs (湯匙)=10g(克)					_________
5049	Chestnut 栗子	1 piece(粒)=10g(克)					_________
5050	Cashew nut 咸硬穀果 (腰果)	1 portion/pack(份)=35g(克)					_________
5051	Peanut 花生	1 portion(份)=25g(克)					_________
5052	Walnut 合桃	1plate-s (鼓油碟)=50g(克)					_________
5053	Almonds 杏仁	1 portion(份)=25g(克)					_________
5054	Others 其他						_________
6	Soup 湯水類
6001	Vegetables soup 菜湯	1 bowl(碗)=200ml(毫升)					_________
6002	Melon soup 瓜湯	1 bowl(碗)=200ml(毫升)					_________
6003	Fish soup 魚湯	1 bowl(碗)=200ml(毫升)					_________
6004	Chicken soup 雞湯	1 bowl(碗)=200ml(毫升)					_________
6005	Meat (Pork) soup 肉(豬肉)湯	1 bowl(碗)=200ml(毫升)					_________
6006	Mixed vegetables soup-cnd 罐頭雜菜湯	1 can(罐)=250ml(毫升)					_________
6007	Cream of Chicken soup-cnd 罐頭忌廉雞湯	1 can(罐)=250ml(毫升)					_________
6008	Others 其他						_________
	Are you having any supplements now(such as iron, calcium, vitamins C, B complex pills etc.)?
	你現在有否食用任何的營養補充劑 (例: 鐵丸、鈣片、維他命 C 丸、維他命丸 B雜 等)?
	Yes,please specified the brand name and 有 , 請列明牌子名及	________________			有， 請列明牌子 :____________/ 否
	type of supplements 那種營養補充劑	________________			有， 請列明牌子 :____________/ 否
	No
	沒有
7	Fat / Oil 調味油脂類						此欄不用填寫
How many days per week will you have meal(s) at home?每個星期有多少天在家煮食?
	Breakfast 早餐	Lunch 午餐	Dinner 晚餐				_________
	_______days/week 日	_______days/week 日	_______days/	weeks 日			_________
							_________
For each meal, how many people share it with you? 每餐有多少人一同在家進食?
	Breakfast 早餐	Lunch 午餐	Dinner 晚餐				_________
	_____ people 人	_____ people 人	_____ people	人			_________
							_________
Code 編號	Food Item 食物品種	Portion Size 參考份量	No of portion 每次多少份	Times /Week 每星期多少次
7001	Corn Oil / Vegetable Oil 栗米油 / 植物油	1 Tbs (湯匙)=14ml(毫升)					_________
7002	Peanut oil 花生油	1 Tbs (湯匙)=14ml(毫升)					_________
7003	Olive Oil 橄欖油	1 Tbs (湯匙)=14ml(毫升)					_________
7004	Canola Oil 芥花籽油	1 Tbs (湯匙)=14ml(毫升)					_________
7005	Lard 豬油	1 Tbs (湯匙)=14ml(毫升)					_________
7006	Butter 牛油	1 piece (片)=10g(克)					_________
7007	Margarine 植物牛油 (Hard)	1 piece (片)=10g(克)					_________
7008	Margarine 植物牛油 (Soft)	1 piece (片)=10g(克)					_________
7009	Salad Dressing 沙律油	1 Tbs (湯匙)=14ml(毫升)					_________
7010	Others其他						_________
	" Researcher Use Only "	《由調查員填寫》
7A	Oil consumption per person 每人用油量：
	Breakfast 早餐如搽麵包，炒飯＼麵	〈 〉Tbsp 湯匙					_________
	Lunch 午餐如炒菜＼肉， 蒸魚	〈 〉Tbsp 湯匙					_________
	Dinner 晚餐如炒炸食物， 蒸蛋	〈 〉Tbsp 湯匙	共〈 〉				_________
							_________
7B	Cooking Method 煮食方法 :			Reused Oil /		再用油
	蒸 / 燴 / 煮 /	煎 / 炸 / 炒 /	炆 / 焗 / 烤		reused oil 再用油
	Breakfast 早餐 steam/ stew/ boil/	pan-fry/ deep-fry/ stir-fry/	braise/bake/grill			Y / N	____ _____
	Lunch 午餐 steam/ stew/ boil/	pan-fry/ deep-fry/ stir-fry/	braise/bake/grill			Y / N	____ _____
	Dinner 晚餐 steam/ stew/ boil/	pan-fry/ deep-fry/ stir-fry/	braise/bake/grill			Y / N	____ _____
